# Supplementary material for: Mechanisms influencing spatiotemporal differentiation of tourist towns based on geographic detector: A case study of Fujian Province
Source: PLoS One. 2024 Apr 4;19(4):e0298078. doi: 10.1371/journal.pone.0298078 (PMC10994384; doi:10.1371/journal.pone.0298078)
Supplement: S1 File — (XLSX) [file pone.0298078.s001.xlsx]

## Sheet: 2014
NAME	G	R	Gi*	X1	X2	X3	X4	X5	X6	X7
1	0	0	-0.999168	4120.62	142426	0.78166	2.04286	100	4	0
2	0	0	-1.22557	3079.81	73967	0.780707	2.58333	100	0	0
3	0	0	-0.999168	2728.81	49911	0.424048	0.561268	100	0	0
4	0	0	-1.22557	12322.1	151383	0.308943	0.0882562	70.6	4	0
5	100	2.1417	-0.999168	2427.17	53763	0.615493	0.147443	99	15	0
6	100	2.51116	-1.38875	4705.24	57444	0.360707	0.176349	47.3	14	2098
7	0	0	-1.22557	5100.08	75561	0.246004	0.0467062	46.5	14	1010
8	70.7107	3.30583	-1.59762	8466.37	59471	0.296732	0.0325375	52	7	1624
9	0	0	-0.853521	7878.44	56779	0.255632	0.0493151	43	11	1115
10	0	0	-0.753433	9295.82	83620	0.162217	0.0175232	42.5	0	915
11	0	0	0.0466161	7424.41	55586	0.254085	0.0156915	37.5	0	1436
12	0	0	-0.176186	7912.96	49812	0.306188	0.0111557	38.5	14	1789
13	100	4.69457	-0.122282	16894.7	41765	0.476991	0.113208	42.6	2	578
14	0	0	-1.43689	5361.84	100346	0.840725	1.17024	100	19	0
15	0	0	-1.43689	12101.5	151789	0.353501	0.173797	90.9	12	0
16	0	0	-1.43689	3337.79	75564	0.545473	1.35946	100	0	0
17	0	0	-1.43689	7043.03	73329	0.454409	0.231022	86.4	8	0
18	47.1405	3.31047	-0.714784	5840.41	45849	0.403674	0.08	68.6	11	0
19	0	0	-0.826713	7465.35	110038	0.217771	0.0793689	56.7	3	0
20	0	0	-0.853521	4248	61375	0.514432	0.0843564	67.3	7	0
21	100	2.2437	-0.918263	4757.17	76757	0.265942	0.060125	78.2	0	0
22	0	0	-0.918263	4785.24	57630	0.336963	0.171	69.1	4	0
23	100	1.49207	-0.482216	4854.85	52070	0.282902	0.0851312	37.9	4	0
24	100	1.89967	-0.753433	4019.26	32731	0.393484	0.0459533	39.8	4	2571
25	100	2.13683	-0.329642	4031.34	125386	0.445375	0.0509972	97.4	4	0
26	100	1.4154	-0.64418	3343.47	57059	0.345751	0.024875	84.4	4	0
27	100	1.21257	-0.519436	6628.76	85410	0.313461	0.0118731	65.1	4	1583
28	0	0	0.291808	11676	54663	0.294331	0.00583815	48.5	0	1037
29	0	0	-0.519436	8754.67	56189	0.307277	0.00747508	43.8	4	864
30	100	2.944	-0.362845	6304.87	36938	0.302914	0.011425	38.5	4	1454
31	0	0	0.612669	5447.4	47806	0.284302	0.0139275	46.1	0	1632
32	100	2.04832	-0.362845	5239.75	50050	0.286507	0.0103216	40.5	0	2464
33	0	0	-0.176186	7493.29	78932	0.311903	0.0126737	60.6	4	1227
34	100	1.01289	0.291808	9952.82	65069	0.286746	0.00664882	50.8	4	1153
35	70.7107	1.97899	0.612669	11237.7	69308	0.352528	0.00725965	46.3	9	892
36	100	1.30825	1.21879	9128.68	61272	0.252765	0.00705128	40.1	8	1041
37	0	0	0.262622	2351.03	80329	0.418913	0.790741	100	4	0
38	0	0	-0.609584	3444.03	80118	0.602193	0.514815	100	19	0
39	0	0	-0.481473	4881.49	64822	0.228685	0.0544503	54	0	0
40	0	0	-0.365525	6615.68	106453	0.241187	0.105882	46.5	3	0
41	0	0	-0.853521	6639.96	95350	0.37461	0.4225	77.8	0	430
42	0	0	-0.259202	6120.75	72645	0.318355	0.321651	64	6	1826
43	47.1405	4.75329	0.773556	3698.14	53459	0.336831	0.0738035	55.3	12	3156
44	70.7107	2.22609	-0.481473	3889.28	70846	0.286871	0.146429	53.9	7	1042
45	100	0.398863	3.56776	3991.4	41163	0.361369	0.0326464	40.9	10	3876
46	70.7107	2.17007	2.87688	5210.09	63651	0.346529	0.0312286	57.3	19	2600
47	70.7107	2.78218	1.17872	6727.45	60231	0.333	0.0126344	73.1	11	2139
48	0	0	-0.342908	2575.77	71902	0.524408	0.238531	89.9	0	0
49	0	0	0.773556	5047.47	79083	0.415313	0.147302	85.1	4	0
50	0	0	-0.109426	3220.05	62289	0.335058	0.0701593	52.8	0	1469
51	0	0	0.689252	4177.24	32848	0.337938	0.0395433	45.9	4	729
52	47.1405	5.15931	0.0466161	4552.82	38517	0.343841	0.0377943	47.5	16	1485
53	0	0	-0.519436	3424.47	27717	0.339347	0.0274339	40.5	3	1172
54	100	2.01306	-0.603454	8038.47	77420	0.280945	0.0240889	50.8	0	943
55	0	0	-1.42153	9071.34	64184	0.315269	0.0877823	54.5	8	332
56	70.7107	1.15089	1.2278	5313.6	57836	0.277192	0.0172732	47.5	5	1979
57	70.7107	2.99566	0.612669	4178.24	32061	0.368118	0.0216494	41.5	4	1493
58	70.7107	2.7861	1.26197	7039.3	55970	0.239659	0.0126839	48.9	4	1221
59	0	0	-0.519436	3187.68	56115	0.348098	0.0176692	66.1	4	0
60	100	0.957126	2.0096	7709.45	67547	0.32839	0.00808975	67.5	0	1569
61	0	0	-1.15366	7495.8	53695	0.421104	0.00807975	55.1	14	1299
62	47.1405	2.84666	2.0096	4880.35	38878	0.344304	0.0160625	46.5	19	2441
63	100	1.61335	-0.362845	7361.03	48077	0.278008	0.00689818	54.9	3	1486
64	100	1.07759	-0.519436	6784.49	44824	0.387032	0.00944444	48	7	1126
65	0	0	-0.362845	6488.99	36114	0.350928	0.00880875	45.1	0	1828
66	0	0	-1.15366	8796.02	52535	0.224812	0.0059375	44.1	0	977
67	100	2.97785	-0.122282	8978.47	33350	0.318067	0.0113135	43.8	0	813
68	100	1.71906	-0.519436	7361.45	26225	0.336406	0.00943396	43.2	0	1408
69	0	0	1.82659	3360.58	86870	0.351084	0.0264123	70.4	13	0
70	100	0.553799	1.82659	6364.18	71845	0.40007	0.0107367	53.1	11	2020
71	70.7107	3.32953	1.17696	6445.8	39727	0.338448	0.0134641	46.1	4	2328
72	0	0	1.21879	6261.48	51473	0.332018	0.0115657	41.7	7	1709
73	70.7107	4.43852	0.527341	8140.14	61187	0.300485	0.0129643	42.1	3	2007
74	0	0	0.427971	7683.83	49037	0.353168	0.0103985	44.1	3	1551
75	47.1405	3.87042	0.527341	8057.99	56354	0.34734	0.00946103	42.1	16	1979
76	100	1.31081	-0.64418	4321.8	54415	0.416959	0.0292957	62.7	9	0
77	70.7107	2.26856	-0.176186	6181.58	58912	0.255238	0.0314641	61.4	4	1889
78	100	3.56576	-0.771905	5514.3	52848	0.253868	0.0346952	56.5	8	1440
79	0	0	0.0466161	4718.01	35949	0.393817	0.0271077	44.1	0	1218
80	100	1.21236	-0.771905	5890.48	42848	0.319531	0.0137674	41.3	0	1483
81	0	0	-0.176186	9459.03	43172	0.344037	0.00921159	40.8	5	840
82	100	1.90753	0.0466161	8491.09	36137	0.300031	0.0123029	44.7	0	1288
83	0	0	0.291808	10240	40228	0.301066	0.0109082	47	4	858
84	0	0	0.179805	11371	51412	0.267033	0.0165428	59	6	587
M	41.8276	1.13977	-0.125422	6394.8	62568	0.355947	0.157256	58.519	5.72619	1029.99
SD	44.874	1.41581	1.00297	2646.38	25040.4	0.117281	0.406071	19.1511	5.37931	879.77

## Sheet: 2017
NAME	G	R	Gi*	X1	X2	X3	X4	X5	X6	X7
1	0	0	-2.10113	5345.2	195957	0.83967	2.1	100	12	0
2	0	0	-1.92261	3932.57	90212	0.799156	2.68333	100	0	0
3	100	2.09799	-1.86011	4468.13	68255	0.479503	0.580986	100	3	121
4	0	0	-1.92261	16520.3	191199	0.409011	0.0921708	74.8	4	241
5	100	1.76903	-2.10113	3963.76	74680	0.658803	0.152734	99.5	27	489
6	70.7107	2.23115	-1.92261	13226.2	78884	0.357312	0.0334738	56	13	1752
7	0	0	-1.00192	11108.7	73566	0.271238	0.0503425	46.1	14	1231
8	100	1.46564	-0.782842	15055	106769	0.220721	0.0177759	45.5	7	963
9	70.7107	2.79921	-0.189517	14646.8	69553	0.374722	0.0159574	40.4	6	1518
10	70.7107	0.767111	1.21262	12372.9	65558	0.334258	0.0113342	41.3	18	1941
11	35.3553	5.97753	0.439722	19692.2	50850	0.562224	0.121294	48.4	12	618
12	70.7107	3.1659	-1.00192	6750.46	76475	0.399473	0.0859684	50.7	17	2131
13	100	1.68301	-1.61909	9035.94	102112	0.297821	0.10083	51.6	20	1077
14	0	0	-2.20678	8365.94	131914	0.878452	1.19881	100	19	90
15	0	0	-2.86959	19076.5	172574	0.401856	0.190374	91.1	12	211
16	0	0	-2.20678	6346.04	92976	0.572758	1.39595	100	0	87
17	0	0	-2.86959	8372.63	93008	0.512134	0.245985	87.3	16	285
18	47.1405	3.31047	-1.37838	9448.11	70256	0.343257	0.0867164	70.5	17	1050
19	0	0	-1.90766	10939.1	128740	0.24368	0.0871359	58.7	3	472
20	70.7107	2.80036	0.379106	5737.92	82396	0.565496	0.0857426	70.5	19	705
21	70.7107	2.94339	0.418929	5554.25	98092	0.364381	0.060875	78.6	7	1200
22	0	0	0.418929	5816.6	78313	0.378679	0.174333	72.6	10	636
23	100	1.49207	-0.390366	6219.49	71229	0.331566	0.0865889	44.4	14	1292
24	28.2843	5.71844	0.741011	6210.14	41800	0.468463	0.0468767	46	13	2684
25	100	2.13683	-1.31632	7861.74	167588	0.439382	0.0524217	98.3	10	387
26	100	1.4154	-1.10362	4362.5	72630	0.400258	0.0255	86.4	4	596
27	100	0.635464	-0.814089	15238.8	71669	0.332517	0.00595376	52.4	3	1124
28	100	0.62195	-0.539712	12688.5	76719	0.327489	0.00758583	48.1	7	902
29	100	1.31087	-0.621631	8904.23	45249	0.358871	0.011882	44.3	4	1519
30	100	0.472177	0.160678	7482.82	63741	0.313569	0.0142857	50.5	3	1774
31	47.1405	3.72593	-0.132384	7996.59	61204	0.363083	0.0105556	44.8	14	2631
32	0	0	-1.39315	10698.1	98556	0.336696	0.0128961	64.5	7	1247
33	100	1.01289	-0.814089	13553.1	79961	0.318842	0.00678269	54.8	4	1198
34	70.7107	1.97899	0.160678	13931.1	83179	0.419481	0.00745585	50.4	9	952
35	47.1405	2.14285	0.846109	15193.7	77645	0.330396	0.00716783	44.4	11	1105
36	70.7107	1.90773	-0.539712	8211.58	107460	0.339141	0.0121119	69.2	19	1740
37	0	0	-0.311408	2897.72	106582	0.427112	0.812963	100	8	182
38	0	0	-0.655009	3903.45	102775	0.675663	0.536111	100	19	319
39	70.7107	4.05459	0.609277	6889.21	82411	0.251833	0.0562827	57.6	0	512
40	100	2.22321	-0.218339	10485	158940	0.217901	0.10915	51.6	3	496
41	70.7107	2.22609	-0.311408	5339.28	94177	0.289484	0.150744	57.8	13	1145
42	28.2843	5.50309	2.66027	6189	50841	0.397993	0.0333333	46.5	15	4097
43	47.1405	2.61123	2.61204	6895.42	80716	0.374434	0.0319149	59.1	23	2682
44	47.1405	2.75332	1.91165	9517.2	76224	0.376793	0.0131272	74.8	13	2305
45	100	3.03538	-1.00192	7678.45	112070	0.461707	0.431875	79.1	0	550
46	47.1405	3.77193	-1.19768	6934.26	94470	0.386722	0.32757	66.1	14	2014
47	47.1405	3.19212	0.719106	4948.64	65421	0.382911	0.0755164	58.6	15	3356
48	0	0	-1.54477	3696.13	99737	0.551938	0.243673	90.9	0	359
49	0	0	-1.19768	9049.74	115825	0.463396	0.153175	89	4	298
50	70.7107	2.57221	1.20508	7253.8	47502	0.378479	0.0403425	51	4	782
51	35.3553	7.00842	-0.189517	6833.42	45234	0.441582	0.0389483	51.8	23	1660
52	47.1405	1.24891	0.510872	5282	40442	0.382609	0.0282589	44.4	3	1251
53	70.7107	3.44268	-1.41065	10504.8	107812	0.321284	0.025	54.1	4	1067
54	100	1.57773	0.439722	12528.8	91325	0.363592	0.0899194	58	8	414
55	70.7107	1.01248	0.344029	7674.77	82677	0.323024	0.017737	50.8	5	2022
56	70.7107	2.99566	0.861067	6866.6	39247	0.448649	0.0224242	45.6	4	1615
57	47.1405	3.70085	0.95846	10477.3	79662	0.255476	0.012989	52.4	4	1359
58	0	0	-1.69244	4953.33	87118	0.363344	0.072003	58.2	3	1504
59	0	0	-0.539712	4954.77	71241	0.417003	0.0179699	68.1	13	2251
60	70.7107	2.83924	0.846109	9273.69	59434	0.327627	0.00935932	57.3	10	1494
61	70.7107	2.46618	-1.2401	10844.9	57672	0.460544	0.00964646	49.5	16	1184
62	0	0	-1.11088	9362.81	48327	0.397823	0.00883831	47.1	7	1954
63	0	0	-0.621631	12846.8	67293	0.257184	0.00607143	46.5	3	1074
64	100	2.83802	-0.364071	14492	42969	0.37828	0.011697	46.8	9	819
65	47.1405	3.3099	-0.539712	9512.74	36794	0.356482	0.00960549	46.3	12	1411
66	70.7107	3.25246	-0.621631	10485.6	83494	0.406483	0.0096887	68.3	24	1682
67	47.1405	2.84666	0.846109	11168.1	71068	0.459939	0.00842217	57.3	42	1344
68	70.7107	4.01386	-0.132384	7099.19	52247	0.403921	0.0107489	50.5	9	2601
69	100	0.675198	1.64541	5542.21	108382	0.409663	0.0274598	71.4	16	2169
70	35.3553	3.42407	1.64541	8003.97	66669	0.406388	0.0163073	48.1	15	1818
71	28.2843	5.49126	3.29234	9241.82	51741	0.412308	0.012951	51.4	13	2490
72	47.1405	3.68186	0.841619	12640.2	84593	0.402115	0.0131395	48.3	9	2110
73	0	0	-0.132384	12784.2	65448	0.436869	0.0105123	48.5	12	1712
74	28.2843	7.85382	2.44921	10474.2	74235	0.416449	0.00957736	47.6	19	2031
75	47.1405	3.53439	0.841619	9887.23	95463	0.465847	0.00818674	54.6	7	2107
76	23.5702	7.56736	0.633559	7280.18	87385	0.389212	0.0297674	64.5	12	1222
77	70.7107	0.965854	0.510872	7896.38	45530	0.430944	0.0273419	47.3	3	1377
78	100	0.727648	-0.364071	8653.33	49092	0.408823	0.0140329	47	3	1593
79	100	0.766669	0.923089	14638.6	45205	0.448748	0.00950135	44.3	5	897
80	100	1.90753	-0.539712	11500.1	37191	0.370028	0.0126308	47.7	3	1393
81	0	0	1.50215	14286.2	40727	0.379512	0.0117874	49.8	7	917
82	0	0	0.259556	15912.4	52435	0.360656	0.0169145	60.5	6	665
83	35.3553	2.57496	0.923089	7510.19	72118	0.282842	0.0318232	63.3	13	2078
84	70.7107	1.81861	-0.364071	7541.63	64289	0.285858	0.0350843	59.1	11	1663
M	51.252	2.03652	-0.226917	9225.71	80990.7	0.405379	0.161813	61.5548	10.2619	1285.88
SD	37.3204	1.86738	1.27008	3676.08	32664	0.11887	0.419285	17.8242	7.208	801.294

## Sheet: 2020
NAME	G	R	Gi*	X1	X2	X3	X4	X5	X6	X7
1	0	0	-1.97303	5296.9	307557	0.849449	1.91429	100	15	0
2	0	0	-1.84152	5453.69	144773	0.853481	2.28889	100	0	0
3	100	2.09799	-1.73549	3141.87	79741	0.615924	0.809859	100	3	98
4	0	0	-1.84152	13738.2	208966	0.397035	0.103915	87.9	4	227
5	100	1.76903	-1.97303	4388.87	121016	0.726844	0.13933	97.5	32	495
6	70.7107	2.23115	-1.61467	9949.2	81171	0.417507	0.0464888	60.1	19	1738
7	100	0.524793	-0.934105	12279.5	93091	0.379894	0.0548801	50.7	14	1256
8	100	0.520575	-0.87463	11002.4	124407	0.303086	0.021567	71.6	7	1010
9	47.1405	3.0268	0.259876	13684.2	134195	0.358936	0.0170878	43.8	9	1535
10	70.7107	2.16155	1.74907	12146.1	106873	0.346042	0.0125837	43.3	18	1931
11	35.3553	5.97753	0.619787	24629.1	77289	0.600338	0.105121	53.7	17	659
12	70.7107	3.1659	-0.934105	8541.19	88352	0.406295	0.0918314	53.6	27	2174
13	70.7107	4.03171	-1.49794	9878.08	127095	0.292692	0.109682	60	20	1152
14	0	0	-2.37992	10221.6	191963	0.839195	1.27857	100	19	66
15	100	1.77321	-3.03318	12336.9	140163	0.435685	0.313369	97.7	12	220
16	0	0	-2.37992	8581.08	134855	0.609056	1.40405	100	0	63
17	0	0	-3.03318	7522.12	79768	0.509758	0.379562	90.3	22	283
18	47.1405	3.31047	-1.64829	8352.44	69107	0.457333	0.128209	75.1	17	1047
19	0	0	-2.14295	8561.15	122334	0.307805	0.141262	61.9	6	526
20	70.7107	2.80036	0.427019	5254.84	89723	0.625687	0.108317	71.9	21	680
21	47.1405	3.84598	0.616209	6573.46	123854	0.313197	0.06	79.4	13	1198
22	0	0	0.350332	5068.41	82223	0.448112	0.224667	74.2	16	627
23	100	1.49207	-0.447299	6637.33	81705	0.360507	0.0880466	43.9	25	1284
24	28.2843	5.71844	0.877575	6371.19	57782	0.464266	0.0491581	52.4	37	2640
25	100	1.66471	-0.95017	5958.18	162850	0.526291	0.0626781	97.5	10	388
26	100	1.286	-0.819141	6152.77	130917	0.350483	0.0235	87.5	14	604
27	70.7107	2.13542	-0.819141	17617.2	111003	0.326937	0.00572254	52.4	6	1128
28	100	0.62195	-0.430419	17224.5	128280	0.306961	0.00653378	50.8	16	932
29	100	1.31087	-0.782858	12174	76941	0.404763	0.0108849	48.2	10	1520
30	100	0.472177	-0.0852717	10016.4	76112	0.298837	0.0134348	54	16	1827
31	47.1405	3.72593	-0.300663	9380.99	65362	0.389824	0.01	48.8	56	2674
32	100	0.735321	-1.38985	11145.6	129289	0.312131	0.0139522	70.2	13	1259
33	100	1.01289	-0.533785	15644.4	113615	0.382191	0.00647033	58.7	10	1215
34	70.7107	1.97899	0.259876	16803.6	97692	0.368293	0.00686723	58.1	15	953
35	47.1405	2.14285	0.663728	16230.2	121992	0.300449	0.00670163	49.6	17	1123
36	70.7107	1.90773	-0.775566	9790.93	129351	0.327701	0.0117707	72	31	1772
37	0	0	-0.707251	3421	145293	0.510686	0.792593	100	8	185
38	0	0	-1.02285	3856.39	109837	0.803055	0.649074	100	19	313
39	70.7107	4.05459	0.200165	6846.77	115830	0.336702	0.0649215	58.7	0	518
40	100	2.22321	-0.637889	10115.8	208057	0.185733	0.116013	55.7	3	511
41	70.7107	2.22609	-0.707251	5382.95	128058	0.265127	0.153571	56.7	19	1189
42	28.2843	5.50309	2.31978	6831.48	74391	0.417172	0.0328427	49.6	17	4449
43	47.1405	2.61123	2.33076	8800.83	116769	0.326134	0.0289636	61.3	35	2701
44	47.1405	2.75332	1.64047	9290.72	86775	0.364423	0.0149194	78.1	22	2300
45	100	3.03538	-1.38781	8969.23	136911	0.522664	0.42875	86	6	539
46	47.1405	3.77193	-1.62492	7318.56	126872	0.389326	0.321184	68.7	17	2050
47	47.1405	3.19212	0.264235	5892.31	89171	0.387989	0.0765239	61.7	18	3391
48	0	0	-1.37526	4233.3	118312	0.575579	0.261224	89.4	0	332
49	0	0	-1.20511	5191.51	117729	0.64944	0.242063	90.9	7	291
50	70.7107	2.57221	1.22426	6915.52	56295	0.406389	0.0391056	54.6	4	824
51	35.3553	7.00842	-0.430419	7495.04	58410	0.503238	0.0395067	54.8	26	2014
52	47.1405	1.24891	0.605023	5863.41	50909	0.333727	0.0255242	45.8	3	1226
53	70.7107	2.86442	-1.62492	10362.3	150453	0.287717	0.0254444	59.4	4	1096
54	100	1.57773	0.223682	9886.05	90318	0.450895	0.0887097	64.2	8	437
55	47.1405	2.85067	0.607642	9442.03	112120	0.334144	0.0155454	52.9	8	2051
56	47.1405	4.37663	1.29532	7380.81	55582	0.545626	0.0196537	47.5	4	1721
57	47.1405	3.70085	0.882086	10972.7	126021	0.276177	0.0104851	53.3	7	1393
58	0	0	-1.84152	4587.89	117139	0.359229	0.0723065	61.3	9	1520
59	0	0	-0.430419	5985.55	90102	0.505627	0.0170677	72.1	17	2220
60	70.7107	2.83924	1.14592	9335.16	78426	0.443613	0.0100679	61.6	13	1533
61	70.7107	2.46618	-1.12071	13958	69367	0.474402	0.0090404	51.4	22	1247
62	0	0	-0.782858	11306.1	58807	0.440469	0.00880875	48.1	13	1965
63	0	0	-0.782858	14886.7	87854	0.305312	0.00580357	50.4	3	1084
64	70.7107	3.93965	-0.172422	13044.7	63121	0.459331	0.0125599	49.2	18	825
65	47.1405	3.3099	-0.430419	11382.7	56668	0.439178	0.0102344	51.9	15	1408
66	70.7107	3.25246	-0.782858	11324.9	87878	0.434619	0.00958377	79.6	33	1726
67	35.3553	4.21833	1.14592	11383	83722	0.504158	0.00923952	61.4	49	1362
68	70.7107	4.01386	-0.300663	8229.88	63200	0.456099	0.0102528	52	11	2615
69	100	0.675198	1.412	5762.82	121577	0.471678	0.0317247	85.8	19	2221
70	35.3553	3.42407	1.8081	9309.63	87276	0.467026	0.0146002	50.3	45	1917
71	28.2843	5.49126	3.0747	9834.4	77929	0.423669	0.0128222	53.5	16	2531
72	47.1405	3.68186	1.01589	13648.6	115164	0.444625	0.0131745	51.5	29	2172
73	100	1.41987	0.181532	12219.1	98337	0.431231	0.0105503	53.2	22	1742
74	28.2843	7.85382	2.2042	12272.8	110399	0.407666	0.00973245	49.7	34	1984
75	47.1405	3.53439	0.619787	10255	108362	0.436331	0.00859269	58.2	10	2134
76	23.5702	7.56736	0.892998	6932.43	127182	0.314048	0.0415947	68.2	12	1227
77	47.1405	3.37389	0.95017	8618.57	55621	0.490661	0.0278689	60.9	5	1480
78	100	0.727648	-0.172422	9370.93	63166	0.506513	0.0136536	49.6	6	1654
79	100	0.766669	0.607642	14354.2	65598	0.564787	0.00943396	49.3	20	937
80	100	1.90753	-0.430419	12160	58807	0.469813	0.0124215	49.8	6	1371
81	0	0	1.46371	14485.5	51284	0.58062	0.0144928	52.8	16	935
82	0	0	0.602993	16064.6	81327	0.454207	0.0172862	63	9	690
83	28.2843	3.09987	1.17835	7556.57	98630	0.292572	0.0337017	65.1	13	2089
84	70.7107	1.81861	-0.172422	7577.12	75849	0.331845	0.0358625	63.5	11	1695
M	53.3404	2.2428	-0.233268	9619.81	104028	0.440408	0.166647	65.1131	15.4524	1310.94
SD	35.9127	1.87103	1.27905	3823.47	40467.4	0.133237	0.390363	17.1792	10.8545	825.996
